# Supplementary material for: Genome assembly of pomegranate highlights structural variations driving population differentiation and key loci underpinning cold adaption
Source: Hortic Res. 2025 Jan 21;12(5):uhaf022. doi: 10.1093/hr/uhaf022 (PMC11979328; doi:10.1093/hr/uhaf022)
Supplement: Web_Material_uhaf022 [file web_material_uhaf022.zip]

Archive with 2 entries (2 files):
- Supplementary File - Figures.docx
- Supplementary File - Tables.docx
